# Supplementary material for: A CARD9 deficiency mouse model recapitulates human chronic CNS candidiasis identifying defective monocytic cell responses in immunopathogenesis
Source: JCI Insight. 2025 May 27;10(13):e176676. doi: 10.1172/jci.insight.176676 (PMC12288897; doi:10.1172/jci.insight.176676)
Supplement: Supporting data values [file jciinsight-10-176676-s138.xlsx]

## Sheet: Fig1C
Figure 1 C) Weight loss of mice injected via lateral tail vein with 1×10^5 CFU of C. albicans
Day PI	B6J												Card9-/-									B6N																Y91HKI
0	100	100	100	100	100	100	100	100	100	100	100	100	100	100	100	100	100	100	100	100	100	100	100	100	100	100	100	100	100	100	100	100	100	100	100	100	100	100	100	100	100	100	100	100	100	100	100	100	100
1	102.22	98.6908	92.1116	98.5174	96.1503	97.2185	100.253	92.8863	94.2029	97.2973	96.3619	95.3488	95.0226	92.2045	96.5759	87.7193	95.6762	90.0901	90.5328	95.729	95.5917	90.5941	92.2705	90.2062	102.171	104.017	99.2848	102.191	100.158	94.9136	94.1886	96.809	96.6136	94.9136	94.1886	96.809	96.6136	94.5701	94.6342	88.1038	93.5252	93.0121	99.8553	102.395	100.649	102.192	102.742	93.8745	97.8003
2	96.954	96.3243	91.9192	96.1145	94.9587	96.0265	95.5511	90.1676	92.7536	95.8231	94.3953	90.2326	90.4072	91.6178	89.7278	80.2005	79.1168	90.5643	83.2902	86.4016	82.5986	87.1287	87.4396	81.9588	99.4832	100.641	98.191	98.0899	97.2105	92.1785	89.7977	93.9326	94.4721	92.1785	89.7977	93.9326	94.4721	82.8054	84.3902	78.2648	83.9329	92.5301	99.7468	100.289	99.5459	97.2597	101.258	91.2351	94.2807
3	101.394	95.8711	92.9774	100.869	94.7754	94.2605	97.6744	89.2614	94.686	97.2973	95.3786	88.8372	82.0362	83.6547	82.1774			82.5036		77.565	78.8863	83.1683	80.1932	75.7732	100.362	96.2393	94.6151	91.2921	97.7368	87.38	88.2049	92.0449	95.9661	87.38	88.2049	92.0449	95.9661	79.1855	80.9756		80.5755	79.5181	94.1049	95.9951	94.6481	89.9241	99.9101	85.6574	88.8253
4	98.477	95.0655	90.4521	100.102	91.7965	94.0397	97.0678	90.1676	97.5845	96.8059	97.3451	90.6977		75.8592								80.9406	82.3671		103.256	96.9658	96.2558	94.0449	99.579	84.8368	87.0857	90.2921	89.8904	84.8368	87.0857	90.2921	89.8904						86.7269	87.4071	88.5177	89.7555	87.0112	78.5857	82.4461
5	95.5601	94.2598	87.9269	99.3354	88.8176	93.819	96.4611	91.0739	100.483	96.3145	99.3117	92.5581										78.7129	84.5411		103.359	99.7009	93.7316	94.6067	95.421	81.286	89.4963	89.3034	86.7032	81.286	89.4963	89.3034	86.7032							81.7506	83.4252	76.7285	88.9888		73.6912
6	93.5983	90.6848	84.8004	100.716	90.7424	94.7461	97.8261	90.5754	93.285	91.3513	99.5575	90.7442											83.7681		100.517	101.624	96.6344	97.6405	97.3158	81.4299	90.6156	88.9888	86.6036	81.4299	90.6156	88.9888	86.6036										77.618
7	94.889	83.4844	87.7826	101.687	90.5133	92.5386	95.1972	83.4617	96.2802	92.1376	91.9371	86.5116											87.8261		98.6047	96.7949	96.0034	95	99.0526	84.5489	90.8308	85.3933	85.4084	84.5489	90.8308	85.3933	85.4084
8	95.5601	78.7513	87.3016	102.556	94.088	93.4216	94.4388	85.9538	101.836	77.3956	92.1337	71.3023											89.5652		98.5013	99.7436	96.2137	95.3371	98.5263	87.38	87.6022	82.427	88.247	87.38	87.6022	82.427	88.247
9	96.3345		88.0231	101.483	94.7754	93.9514	93.2255	88.1287	104.396		95.9685												91.8841		106.098	101.368	97.0972	96.7416	100.684	88.7716	85.3637	76.8989	92.0817	88.7716	85.3637	76.8989	92.0817
10	98.5803		87.494	101.61	96.1503	93.6645	95.3236	81.8758	103.623		95.9194												90.3865		103.359	100.299	93.3109	92.3595	95.9474	88.6756	90.2281		92.3307	88.6756	90.2281		92.3307
11	99.7031		87.2294	101.674	96.8378	93.521	96.3726	80.2447	103.043		99.2134												92.7053		107.855	103.333	93.6895	90.7865	97.9474	89.3954	91.9931		91.3347	89.3954	91.9931		91.3347
12	100.826		86.9649	101.738	97.5252	93.3775	97.4216	80.1223	104.469		98.7217												91.6425		107.235	102.65	96.2137	83.3708	95.8947	90.0192	89.1089		82.9681	90.0192	89.1089		82.9681
13	99.2772		84.4637	102.249	96.3795	94.4812	97.1689		105.894		98.2301												90.5797		106.46	101.709	99.5372	82.2472	96.3684	88.7716	88.4202		80.1793	88.7716	88.4202		80.1793
14	97.3671		86.2915	101.483	95.6004	96.4238	97.9272		107.391		97.7876												89.8551		103.876	99.5726	98.8641	82.0225	99.4737	89.0115	86.4399		78.9343	89.0115	86.4399		78.9343
[truncated: 28 more columns]

## Sheet: Fig1D
Figure 1 D) Kaplan-Meier survival curve of mice injected with 1x10^5 C. albicans yeast I.V.
Day PI	B6J	Card9-/-	B6N	Y91HKI	Y91HKI HET
9	1
9	1
13	1
30	0
30	0
9	1
30	0
30	0
30	0
30	0
30	0
30	0
3		1
3		1
3		1
4		1
4		1
4		1
5		1
5		1
5		1
4			1
6			1
10			1
15			1
22			1
30			0
30			0
30			0
30			0
30			0
30			0
3				1
4				1
4				1
4				1
4				1
5				1
6				1
6				1
6				1
7				1
5				1
5				1
6				1
4					1
5					1
6					1
7					1
9					1
9					1
9					1
12					1
30					0
30					0
30					0
7					1
30					0
30					0
30					0
6					1
8					1

## Sheet: Fig2A
Figure 2 A) Dot plots show brain fungal burden from mice injected via lateral tail vein with 1×10^5 C. albicans yeast cells.
Day PI	B6J						Card9-/-						B6N						Y91HKI
0.5	2558.33	2058.33	2921.67	906.667	548.333	511.667	198.333	16.6667	106.667	40	250	155	2461.67	3480	2173.33	75	1178.33	1120	203.333	580	1253.33	81.6667	205	78.3333
1	1066.67	1533.33	800	173.333	333.333	300	48266.7	21933.3	7666.67	1820	813.333	1133.33	466.67	5533.33	7666.67	1373.33	833.333	213.333	22333.3	16208.3	40866.7	16208.3	1013.33	620
2	13.3333	180	333.333	0	86.67	40	2900	166.667	1300	4100	840	4113.33	60	20	80	413.33	26.67	153.33	4100	500	433.333	7813.33	5100	5853.33
3	300	66.6667	500	276.667	163.333	136.667	6166.67	3166.67	9166.67	207200	272000	73200	266.667	166.667	133.333	70	196.667	36.6667	33166.7	57166.7	23833.3	98400	297200	300000

## Sheet: Fig2B
Figure 2 B) Dot plots show kidney fungal burden from mice injected via lateral tail vein with 1×10^5 C. albicans yeast cells.
Day PI	B6J						Card9-/-						B6N						Y91HKI
0.5	7866.67	5000	17433.3	8366.67	1033.33	766.667	1500	33.3333	2600	366.667	1666.67	500	9466.67	11866.7	5933.33	266.667	3466.67	3633.33	1433.33	5033.33	33.3333	1733.33	1200	533.333
1	4366.67	2033.33	3833.33	2200	1833.33	5200	2433.33	4100	3933.33	38666.7	56333.3	147667	1566.67	7366.67	7500	1366.67	5366.67	6833.33	4033.33	23675	8333.33	23675	63666.7	18666.7
2	3000	9000	11500	10000	19000	17833.3	1090000	435000	2030000	2.14667e+06	340000	1.18333e+06	3000	3500	2000	8833.33	7500	6333.33	895000	1150000	985000	2.09333e+06	1.75667e+06	3.12667e+06
3	300	5933.33	466.667	12933.3	9300	4800	133333	83333.3	483333	533333	200000	666667	833.333	4266.67	5466.67	7500	60000	5300	183333	200000	33333.3	633333	466667	866667

## Sheet: Fig3A
Figure 3 A) Kaplan-Meier curve of mice infected with C. albicans at indicated doses
	WT				Y91H KI
Days PI	104	103	102	PBS	104	103	102	PBS
30	0
30	0
30	0
30	0
30	0
30	0
30	0
30		0
30		0
30		0
30		0
30		0
30		0
30		0
30			0
30			0
30			0
30			0
30			0
30			0
30				0
30				0
30				0
30				0
30				0
30				0
30				0
30				0
10					1
11					1
10					1
11					1
5					1
5					1
5					1
9					1
9					1
8					1
7					1
13						1
30						0
30						0
8						1
8						1
8						1
11						1
11						1
14						1
30						0
12							1
30							0
30							0
30							0
11							1
11							1
12							1
30							0
30							0
30							0
30							0
30								0
30								0
30								0
30								0
30								0
30								0
30								0
30								0

## Sheet: Fig3B
Figure 3 B) Kaplan-Meier curve of mice infected with 1x10^3 C. albicans
Day PI	B6J	Card9-/-	B6N	Y91HKI
30	0
30	0
30	0
30	0
30	0
30	0
30	0
30	0
30	0
30	0
30	0
17		1
14		1
30		0
30		0
30		0
6		1
17		1
19		1
22		1
22		1
30		0
15		1
21		1
30		0
30			0
30			0
30			0
30			0
30			0
30			0
30			0
30			0
30			0
30			0
30			0
30			0
30			0
30			0
30			0
30				0
11				1
14				1
30				0
30				0
8				1
8				1
8				1
11				1
11				1
14				1
30				0

## Sheet: Fig3C
Figure 3 C) Brain burden after 1×10^3 C. albicans challenge.
Day PI	B6J									Card9-/-											B6N											Y91HKI
1	3.33	1	26.67	28.33	16.67	36.67	60	33.33	46.67	93.33	100	93.33	123.33	46.67	5	28.33	61.67	1	3.33	1	1	3.33	1	5	38.33	28.33	216.67	40	23.33	26.67	80	223.33	186.67	21.67	20	31.67	15	1	1	5
3	1	6.66667	3.33333	1	1	3.33333				130	320	476.667	43.3333	810	20						1	1	1	1	513.333	10						68.3333	26.6667	101.667	186.667	466.667	590
6	1	3.33333	1	3.33333	1	6.66667				43000	74000	27533.3	22533.3	3300	776.667						1	1	1	3.33333	1	1						25666.7	65333.3	4966.67	17366.7	37950	10366.7
9	16.6667	1	1	1	1	3.33333				1043333	580000	136667	1433333	1186667							1	1	1	1	1	13.3333	6.66667	1	16.6667			286667	160000	50500	2500	120	3610000	95000
CFU below detection (zero) are scored here as "1" for the purposes of graphing.

## Sheet: Fig3E
Figure 3 E) Pie graph of the prevalence of phenotypes observed in mice
Phenotype	Card9-/-	B6J	Y91HKI	B6N
Survived	35.7143	99.99	33.3333	99.99
Reached End-Point	64.2857	0	66.6667	0
Phenotype	CARD9-/-	Y91HKI
Weight loss alone	33.3333	50
Neurological symptoms alone	0	50
Neuro symptoms followed by skull distention	33.3333	0
Skull distention alone	33.3333	0

## Sheet: Fig6A
Figure 6 A) Box and whisker plots showing the number of inflammatory monocytes (CD45+CD11b+LIN-Ly6G-Ly6C+)
Day PI	B6J												Card9-/-
PBS	4785	9628	7154.5	6858	16387.5	7987.25	10325	14490					5911	3340.75	8291.25	10045.5	8812.5	10362	12886	7898	7790.25	13418.8	13541.5	12052.2
Day 1	5817.5	10933.2	9570	19040	10463.1	18564	18867	11362.5	14276	16158.8	12738.8	9318.75	9229.5	5044	12027.8	9440	11018.2	11573.5	10914	6831	16551	12020	14985
Day 4	6030	34807.5	59400	12779.5	8563.75	4936	10948	6270	4301.25	4110			26845	42350	24790	27300	27935	13080	36960	46282.5	19575	30150
Figure 6 A) Box and whisker plots showing surface marker expression as MFI in the brain of B6J and Card9-/- mice
Surface Protein	B6J PBS								B6J D1												B6J D4										Card9-/- PBS												Card9-/- D1
CD45	3354	3000	3092	22592	17810	14977	16551	21968	3019	4546	3921	24520	20493	23681	22983	28959	28042	28853	24102	28124	14724	20530	25166	27491	23239	25278	28015	27730	24064	22922	3211	2748	3516	23066	19969	18483	15382	13465	12916	21134	19853	23361	3095	3344	3756	20763	21912	20791	21491
CD11b	18782	18425	17586	15959	24043	21413	22388	14874	19778	20423	19907	18498	15350	16639	16986	22725	23684	22948	23569	24735	20549	33978	52482	17683	16241	16025	24718	23323	21729	21901	19386	19432	19320	15153	15550	14610	19858	19278	18818	14846	13806	16172	19666	20102	18638	14451	15143	14920	14147
CX3CR1	3202	3127	3095	3792	5094	4680	4274	2502	2379	4995	3603	2268	1834	2713	2434	4235	3133	4411	2363	2979	5424	5955	7616	1745	2282	2880	3378	4243	3599	2242	2941	2215	2585	2990	3011	2600	4465	4143	3728	1786	1885	2480	2113	2718	3288	2378	2046	2326	2764
CD64	834	870	820	425	1014	1032	1087	1939	687	1707	1078	365	333	380	363	1982	1848	2277	1784	2071	1695	6549	9276	3795	2617	3091	1211	963	868	886	897	725	1083	349	404	390	1404	1267	925	2147	2399	2221	727	739	990	328	340	402	379
MHCII	1101	755	1219	2560	1951	1648	1236	1404	845	3762	2091	3970	2325	1911	2510	5330	5674	5682	3964	4518	1955	4431	5753	1958	2196	2804	5548	4487	4482	3396	1290	811	1593	2563	3402	3222	2277	2061	1841	793	1556	1292	899	745	1327	1800	2115	2044	3099
CD11c	718	644	750	398	557	560	547	322	586	1301	968	410	320	416	434	532	577	536	437	448	537	595	366	394	374	447	738	701	591	609	795	735	705	509	407	413	561	513	568	323	292	394	521	530	740	366	334	366	407
[truncated: 14 more columns]

## Sheet: Fig6B
Figure 6 B) Box and whisker plots showing the number of inflammatory monocytes (CD45+CD11b+LIN-Ly6G-Ly6C+)
Day PI	B6N												Y91HKI
PBS	5236	9395.75	11618	7600	7821	5060	9851.25	3732.75	6890	6939	8154	7862.5	8148.75	10329	7798	8284.5	8567	4446	6539.5	9856	7956.25	2567	5980.75	5022	7776	4389
Day 1	9747	11120	11431.2	12427	12862.5	12894	7236	11269.5	14195.5				7140	12186	9391.25	15529	11567	9395.75	10989	12334
Day 4	9729	63042.5	59252.5	4342.75	12877.5	5625	9691	5565.75	5355	6142.5	13260		9879	52697.5	28770	29692.5	3575	66120	9790	32902.5	17535	52490	21620	15075	25987.5	210910	32800	43120
Figure 6 B) Box and whisker plots showing surface marker expression as MFI in the brain of B6N and Y91HKI mice
Surface Protein	B6N PBS												B6N D1									B6N D4											Y91HKI PBS														Y91HKI D1
CD45	1891	1934	1778	4416	3650	34520	17918	5550	36190	32755	22852	21491	2007	2040	2435	6504	4112	4668	17694	17046	19383	3842	13452	13580	5175	5951	5336	36304	31953	37236	23952	18424	2030	1986	2616	6254	4101	15270	16394	5302	5723	29197	39458	30716	26284	20428	2073	1667	2171
CD11b	22797	21429	22474	15070	15398	18380	18425	16765	19380	18814	24138	24516	22512	21896	22153	19892	15363	19764	17139	17594	18843	14851	42233	43059	16869	17775	17387	17358	18335	18977	29380	24302	21771	21856	20637	15847	15873	15141	15762	18096	18487	17888	19742	19743	22864	24595	24496	22125	21548
CX3CR1	1543	1576	1720	2516	3075	2632	2949	1709	2877	2902	4540	4179	1383	1473	1702	2648	2270	1863	2146	2578	2815	1947	4329	4832	1728	1106	1859	1997	3088	3540	3178	2761	1814	1965	2249	3495	2268	2870	2094	1951	1889	2531	4291	2422	4241	3249	1788	1544	2088
CD64	1294	1344	1373	1366	1677	2968	2610	1298	2839	1736	1834	1956	1366	1221	1266	1681	1274	1650	2562	2350	2096	946	7762	8445	1614	1883	1718	4127	5128	3034	2395	2633	1429	1548	2195	1862	1943	3203	2682	1780	1602	3655	4359	3164	3759	2463	1363	1362	1896
MHCII	481	522	372	1765	1462	3392	2588	1191	3624	2147	4127	3711	616	456	815	2677	1422	2264	2445	2853	5145	918	2254	2932	1863	1216	1642	3169	5624	3645	2309	3237	441	495	667	1764	2198	2912	2323	1000	901	2170	6526	2094	3191	2667	654	590	787
CD11c	232	237	268	297	293	1286	1202	218	832	670	844	846	246	219	240	271	221	294	801	970	1038	224	309	364	225	197	206	638	640	824	1344	681	203	161	282	304	216	874	855	205	197	688	883	640	658	616	209	183	209
[truncated: 21 more columns]

[truncated: 25 more sheets: Fig7A, Fig7B, Fig8B, Fig9A, Fig9B, Fig9C, Fig10A, Fig10B, SupFig1BCD, SupFig2A, SupFig2B, SupFig2CD, SupFig6AB, SupFig6CD, SupFig7AB, SupFig7CD, SupFig8A, SupFig8B, SupFig9A, SupFig9B …]
